# Supplementary material for: Consumer Nutritional Awareness, Sustainability Knowledge, and Purchase Intention of Environmentally Friendly Cookies in Croatia, France, and North Macedonia
Source: Foods. 2023 Oct 27;12(21):3932. doi: 10.3390/foods12213932 (PMC10650571; doi:10.3390/foods12213932)
Supplement: Supplementary file 1 [file foods-12-03932-s001.zip]

Archive with 1 entries (1 files):
- foods-2665897-supplementary.pdf
